# Supplementary material for: Serum MicroRNA Expression Profile Distinguishes Enterovirus 71 and Coxsackievirus 16 Infections in Patients with Hand-Foot-and-Mouth Disease
Source: PLoS One. 2011 Nov 8;6(11):e27071. doi: 10.1371/journal.pone.0027071 (PMC3210764; doi:10.1371/journal.pone.0027071)
Supplement: Table S3 — Results of TaqMan Low-Density array profiling of serum from patients with enteroviral infection and healthy controls. (XLS) [file pone.0027071.s003.xls]

## Sheet: profile
Detector	Control CT	EV CT	Δ CT
hsa-miR-140-5p-4373374	40	29.2444	-10.7556
hsa-miR-144*-4395259	40	29.6122	-10.3878
hsa-miR-148a-4373130	40	30.5103	-9.48969
hsa-miR-335-4373045	40	30.7441	-9.25591
hsa-miR-143-4395360	40	30.9917	-9.00833
hsa-miR-301a-4373064	40	31.0748	-8.92515
hsa-miR-20a-4373286	37.0019	28.2154	-8.78649
hsa-miR-18a-4395533	40	31.8011	-8.1989
hsa-miR-30d-4373059	40	32.1147	-7.88531
hsa-miR-206-4373092	39.9506	32.1123	-7.83832
hsa-miR-455-5p-4378098	40	32.2013	-7.79865
hsa-miR-545-4395378	40	32.3206	-7.67942
hsa-miR-362-3p-4395228	40	32.3836	-7.61638
hsa-miR-30d-4373059	39.2904	31.6897	-7.60068
hsa-miR-597-4380960	40	32.6331	-7.36691
hsa-miR-411-4381013	40	32.6831	-7.31687
hsa-miR-142-5p-4395359	40	32.7064	-7.29357
hsa-miR-598-4395179	40	32.943	-7.05705
hsa-miR-495-4381078	40	32.9646	-7.03538
hsa-miR-203-4373095	40	33.0947	-6.90527
hsa-miR-7-1*-4381118	40	33.7098	-6.29022
hsa-miR-221-4373077	40	33.7827	-6.21728
hsa-miR-451-4373360	34.1439	27.9434	-6.20049
hsa-miR-625-4395542	40	33.8472	-6.15285
hsa-miR-27a-4373287	40	33.9943	-6.00568
hsa-miR-494-4395476	40	34.1466	-5.85342
hsa-miR-487b-4378102	40	34.1857	-5.81427
hsa-miR-375-4373027	40	34.2327	-5.76726
hsa-miR-532-5p-4380928	40	34.3301	-5.66991
hsa-miR-324-3p-4395272	38.2302	32.6556	-5.57456
hsa-miR-136*-4395211	40	34.5375	-5.46252
hsa-miR-152-4395170	40	34.5607	-5.43927
hsa-miR-181a-2*-4395428	40	34.6257	-5.37427
hsa-miR-193a-5p-4395392	40	34.6644	-5.33562
hsa-miR-628-3p-4395545	33.4345	28.2748	-5.1597
hsa-miR-127-3p-4373147	40	34.9561	-5.04393
hsa-miR-18a*-4395534	40	34.96	-5.04
hsa-miR-130a-4373145	40	35.1377	-4.86229
hsa-miR-26a-4395166	34.22	29.4816	-4.73842
hsa-miR-760-4395439	40	35.3065	-4.69347
hsa-miR-224-4395210	40	35.328	-4.67203
hsa-miR-27a*-4395556	38.0177	33.3646	-4.65316
hsa-miR-628-3p-4395545	32.8144	28.1905	-4.62384
hsa-miR-590-5p-4395176	34.9465	30.4261	-4.52042
hsa-miR-148b-4373129	40	35.5633	-4.43668
hsa-miR-130b-4373144	40	35.6043	-4.39566
hsa-miR-125b-4373148	40	35.6213	-4.3787
hsa-let-7c-4373167	40	35.628	-4.372
hsa-miR-132-4373143	40	35.6733	-4.32674
hsa-miR-328-4373049	32.3388	28.057	-4.28184
hsa-miR-99b-4373007	40	35.7364	-4.26356
hsa-miR-27b-4373068	40	35.7633	-4.23669
hsa-miR-145*-4395260	40	35.7812	-4.21879
hsa-miR-215-4373084	40	35.8133	-4.18669
hsa-miR-223-4395406	24.4349	20.2536	-4.18136
hsa-miR-671-3p-4395433	40	35.9083	-4.09169
hsa-miR-340*-4395370	40	35.9096	-4.09041
hsa-miR-101-4395364	40	35.9211	-4.07892
hsa-miR-19b-1*-4395536	40	35.926	-4.07396
hsa-miR-345-4395297	34.2026	30.1897	-4.01289
hsa-miR-93-4373302	32.1053	28.121	-3.98433
hsa-miR-29c-4395171	35.9069	31.9899	-3.91706
hsa-miR-661-4381009	40	36.1384	-3.86163
hsa-miR-100-4373160	40	36.1795	-3.82046
hsa-miR-10a-4373153	40	36.1904	-3.80958
hsa-miR-26b*-4395555	40	36.2155	-3.78453
hsa-miR-296-5p-4373066	40	36.2384	-3.76161
hsa-miR-95-4373011	40	36.2648	-3.73521
hsa-miR-218-4373081	40	36.2689	-3.73109
hsa-miR-134-4373299	36.379	32.6661	-3.71281
hsa-miR-15a*-4395530	40	36.3173	-3.68268
hsa-miR-521-4373259	40	36.3488	-3.65121
hsa-miR-20b-4373263	31.9773	28.4121	-3.56517
hsa-miR-214-4395417	40	36.4435	-3.55654
hsa-miR-497-4373222	40	36.4641	-3.53594
hsa-miR-493*-4373218	40	36.5111	-3.48888
hsa-miR-34a-4395168	40	36.5123	-3.4877
hsa-miR-92a-4395169	28.4665	25.0026	-3.46394
hsa-miR-363-4378090	40	36.5362	-3.46378
hsa-miR-337-5p-4395267	40	36.5791	-3.42086
hsa-miR-30a-4373061	31.645	28.2274	-3.41758
hsa-miR-197-4373102	30.5741	27.1793	-3.39474
hsa-miR-25-4373071	32.7661	29.3761	-3.38996
hsa-miR-410-4378093	36.0155	32.6454	-3.37016
hsa-miR-99a-4373008	40	36.665	-3.33504
hsa-miR-20a*-4395548	40	36.667	-3.33295
hsa-miR-505-4395200	40	36.6819	-3.31812
hsa-miR-423-5p-4395451	34.4045	31.091	-3.31355
hsa-miR-148b*-4395271	40	36.695	-3.30496
hsa-miR-199a-3p-4395415	31.5287	28.3028	-3.22596
hsa-miR-99b*-4395307	40	36.7853	-3.21469
hsa-miR-99a*-4395252	40	36.8001	-3.19992
hsa-miR-126*-4373269	30.5303	27.3419	-3.18839
hsa-miR-190b-4395374	40	36.8503	-3.14967
hsa-miR-629-4395547	40	36.8656	-3.13439
hsa-miR-194-4373106	40	36.8708	-3.12916
hsa-miR-433-4373205	40	36.8922	-3.10778
hsa-miR-19a-4373099	31.127	28.0285	-3.09846
hsa-miR-511-4373236	40	37.0142	-2.9858
hsa-miR-376c-4395233	34.3685	31.3992	-2.96932
hsa-miR-938-4395292	40	37.0869	-2.91313
hsa-miR-645-4381000	40	37.0897	-2.91026
hsa-miR-518b-4373246	40	37.0932	-2.90678
hsa-miR-106a-4395280	27.6226	24.744	-2.87865
hsa-miR-744-4395435	33.9201	31.0567	-2.86348
hsa-miR-223*-4395209	30.4609	27.6244	-2.83651
hsa-miR-579-4395509	40	37.1663	-2.83369
hsa-miR-379-4373349	40	37.1844	-2.81561
hsa-miR-486-5p-4378096	30.3268	27.5251	-2.80163
hsa-miR-324-5p-4373052	40	37.1989	-2.80111
hsa-miR-190-4373110	40	37.1994	-2.80058
hsa-miR-708-4395452	40	37.2069	-2.79314
hsa-miR-656-4380920	40	37.2082	-2.79178
hsa-miR-874-4395379	40	37.209	-2.79103
hsa-miR-941-4395294	40	37.2252	-2.77475
hsa-miR-645-4381000	40	37.2415	-2.75849
hsa-miR-643-4380997	40	37.2704	-2.72959
hsa-miR-16-1*-4395531	40	37.2832	-2.71677
hsa-miR-769-5p-4395186	40	37.3089	-2.69114
hsa-miR-923-4395264	28.9376	26.2472	-2.69039
hsa-miR-196b-4395326	40	37.3314	-2.66857
hsa-miR-301b-4395503	40	37.3457	-2.65426
hsa-miR-548d-5p-4395348	40	37.3764	-2.6236
hsa-miR-19b-4373098	26.2683	23.6479	-2.62046
hsa-miR-576-3p-4395462	40	37.3988	-2.60122
hsa-miR-103-4373158	34.32	31.7533	-2.56675
hsa-miR-548c-5p-4395540	40	37.4452	-2.55481
hsa-miR-486-3p-4395204	40	37.4652	-2.53482
hsa-miR-515-3p-4395480	40	37.4709	-2.52908
hsa-miR-502-3p-4395194	40	37.4801	-2.51988
hsa-miR-17-4395419	27.2926	24.7818	-2.51082
hsa-miR-497-4373222	40	37.4921	-2.50793
hsa-miR-214*-4395404	40	37.5197	-2.48032
hsa-miR-655-4381015	40	37.5198	-2.48016
hsa-miR-923-4395264	28.7399	26.2737	-2.46615
hsa-miR-656-4380920	40	37.5706	-2.42938
hsa-miR-195-4373105	29.9043	27.5612	-2.34302
hsa-miR-93*-4395250	33.4211	31.1082	-2.31297
hsa-miR-181a-4373117	34.068	31.7882	-2.27979
hsa-miR-660-4380925	33.0305	30.7972	-2.23331
hsa-miR-30b-4373290	29.7284	27.5029	-2.22546
hsa-miR-30e*-4373057	31.4287	29.2135	-2.21528
hsa-miR-573-4381018	40	37.8103	-2.18975
hsa-miR-185-4395382	32.7291	30.5573	-2.1718
hsa-miR-513-3p-4395202	40	37.8426	-2.15738
hsa-miR-142-3p-4373136	28.8885	26.7428	-2.14571
hsa-miR-28-5p-4373067	33.7993	31.6717	-2.12752
hsa-miR-193a-3p-4395361	40	37.8892	-2.11075
hsa-miR-29a-4395223	31.7438	29.6363	-2.10746
hsa-miR-652-4395463	38.5919	36.5099	-2.08199
hsa-miR-192-4373108	32.141	30.076	-2.06504
hsa-miR-365-4373194	35.5626	33.5732	-1.98946
hsa-miR-532-3p-4395466	35.2389	33.3384	-1.90056
hsa-miR-27b*-4395285	40	38.1195	-1.88054
hsa-miR-16-4373121	23.4631	21.5898	-1.87328
hsa-miR-24-4373072	25.4715	23.607	-1.86449
hsa-miR-409-3p-4395443	30.8228	29.0249	-1.79793
hsa-miR-133b-4395358	40	38.2119	-1.78812
hsa-miR-106b-4373155	30.5987	28.8125	-1.78625
hsa-miR-889-4395313	40	38.2158	-1.78421
hsa-miR-409-3p-4395443	31.1537	29.3749	-1.7788
hsa-miR-183-4395380	40	38.2294	-1.77061
hsa-miR-122-4395356	32.135	30.3787	-1.75637
hsa-miR-26b-4395167	31.0104	29.2796	-1.73075
hsa-miR-193b-4395478	31.0383	29.3095	-1.7288
hsa-miR-769-5p-4395186	40	38.2724	-1.72762
hsa-miR-219-1-3p-4395206	40	38.2781	-1.72194
hsa-miR-145-4395389	30.9794	29.2583	-1.72112
hsa-miR-133a-4395357	32.6631	30.9725	-1.69059
hsa-miR-28-3p-4395557	30.717	29.0532	-1.66387
hsa-miR-200c-4395411	34.31	32.665	-1.64502
hsa-miR-186-4395396	28.2633	26.6285	-1.63484
hsa-miR-30c-4373060	29.1932	27.5591	-1.63409
hsa-miR-886-5p-4395304	35.1146	33.5639	-1.55064
hsa-miR-361-5p-4373035	40	38.4749	-1.52514
hsa-miR-452-4395440	37.1702	35.7088	-1.46139
hsa-miR-138-4395395	32.3971	30.9632	-1.43382
hsa-miR-380*-4373021	40	38.5985	-1.40153
hsa-miR-138-1*-4395273	29.7416	28.4163	-1.32539
hsa-miR-135a*-4395343	23.5806	22.2974	-1.28316
hsa-miR-140-3p-4395345	31.3998	30.1334	-1.26648
hsa-let-7d-4395394	29.779	28.5413	-1.23769
hsa-miR-937-4395291	40	38.7625	-1.23753
RNU6B-4373381	40	38.7681	-1.23186
hsa-miR-146a-4373132	24.8145	23.5852	-1.22932
hsa-miR-376a-4373026	31.8765	30.6605	-1.21607
hsa-miR-15b-4373122	32.0168	30.8857	-1.1311
hsa-miR-146a*-4395274	40	38.8828	-1.11719
hsa-miR-574-3p-4395460	28.5101	27.4137	-1.09636
hsa-miR-500-4395539	40	38.9372	-1.06279
hsa-miR-425-4380926	29.3599	28.3316	-1.02832
hsa-miR-200a-4378069	40	38.9876	-1.01235
hsa-miR-139-5p-4395400	28.5338	27.5285	-1.00532
hsa-miR-30e-4395334	28.5008	27.5177	-0.983172
hsa-miR-100*-4395253	40	39.0199	-0.980083
hsa-miR-484-4381032	23.3271	22.3767	-0.950402
hsa-miR-181c-4373115	40	39.0852	-0.914828
hsa-miR-520b-4373252	40	39.1063	-0.893745
hsa-miR-326-4373050	40	39.1291	-0.870937
hsa-let-7e-4395517	27.284	26.5133	-0.770649
hsa-miR-625*-4395543	27.8479	27.0804	-0.76751
hsa-miR-942-4395298	34.1626	33.417	-0.745595
hsa-miR-329-4373191	40	39.2559	-0.74411
MammU6-4395470	26.9305	26.2301	-0.700346
hsa-miR-539-4378103	31.8269	31.1655	-0.661381
hsa-miR-22*-4395412	40	39.3999	-0.600111
MammU6-4395470	26.1281	25.5353	-0.592862
hsa-miR-505*-4395198	33.8553	33.2758	-0.579439
hsa-miR-629*-4380969	33.1993	32.6234	-0.575865
MammU6-4395470	26.1603	25.6042	-0.556173
hsa-miR-30a*-4373062	30.6144	30.0641	-0.55029
hsa-miR-222-4395387	24.3771	23.8418	-0.535281
hsa-miR-135b-4395372	40	39.4801	-0.519885
hsa-miR-766-4395177	28.686	28.1966	-0.489391
MammU6-4395470	26.8054	26.3259	-0.47953
MammU6-4395470	26.763	26.3306	-0.432454
MammU6-4395470	26.8001	26.388	-0.412026
hsa-miR-21-4373090	33.1701	32.7768	-0.393287
hsa-miR-374a-4373028	28.4714	28.1347	-0.336707
hsa-miR-584-4381026	34.0644	33.7375	-0.32696
hsa-miR-610-4380980	36.3845	36.0799	-0.304638
hsa-miR-342-3p-4395371	25.0799	24.7859	-0.293982
MammU6-4395470	26.0232	25.7449	-0.278253
has-miR-155-4395459	30.4206	30.1459	-0.274671
hsa-miR-202-4395474	40	39.7523	-0.24771
hsa-miR-191-4395410	23.5029	23.2882	-0.214737
hsa-miR-374b-4381045	27.3942	27.1829	-0.211334
hsa-miR-204-4373094	33.7884	33.5961	-0.192321
hsa-miR-331-3p-4373046	28.6445	28.486	-0.158498
MammU6-4395470	25.802	25.6775	-0.124468
hsa-miR-126-4395339	22.8121	22.7276	-0.08444
hsa-let-7g-4395393	28.4827	28.4057	-0.077025
hsa-let-7a-4373169	40	40	0
hsa-let-7f-4373164	40	40	0
hsa-miR-1-4395333	40	40	0
hsa-miR-9-4373285	40	40	0
hsa-miR-10b-4395329	40	40	0
hsa-miR-15a-4373123	40	40	0
hsa-miR-18b-4395328	40	40	0
hsa-miR-22-4373079	40	40	0
hsa-miR-23a-4373074	40	40	0
hsa-miR-23b-4373073	40	40	0
hsa-miR-29b-4373288	40	40	0
hsa-miR-31-4395390	40	40	0
hsa-miR-32-4395220	40	40	0
hsa-miR-33b-4395196	40	40	0
hsa-miR-34c-5p-4373036	40	40	0
hsa-miR-96-4373372	40	40	0
hsa-miR-98-4373009	40	40	0
hsa-miR-105-4395278	40	40	0
RNU44-4373384	40	40	0
hsa-miR-107-4373154	40	40	0
hsa-miR-124-4373295	40	40	0
hsa-miR-125a-3p-4395310	40	40	0
hsa-miR-127-5p-4395340	40	40	0
hsa-miR-129-3p-4373297	40	40	0
hsa-miR-129-5p-4373171	40	40	0
hsa-miR-135a-4373140	40	40	0
hsa-miR-136-4373173	40	40	0
hsa-miR-137-4373301	40	40	0
hsa-miR-141-4373137	40	40	0
hsa-miR-146b-3p-4395472	40	40	0
hsa-miR-147b-4395373	40	40	0
hsa-miR-149-4395366	40	40	0
hsa-miR-153-4373305	40	40	0
hsa-miR-154-4373270	40	40	0
hsa-miR-187-4373307	40	40	0
hsa-miR-188-3p-4395217	40	40	0
hsa-miR-198-4395384	40	40	0
hsa-miR-199a-5p-4373272	40	40	0
hsa-miR-199b-5p-4373100	40	40	0
hsa-miR-200b-4395362	40	40	0
hsa-miR-205-4373093	40	40	0
hsa-miR-208b-4395401	40	40	0
hsa-miR-216a-4395331	40	40	0
hsa-miR-216b-4395437	40	40	0
hsa-miR-217-4395448	40	40	0
hsa-miR-219-5p-4373080	40	40	0
hsa-miR-296-3p-4395212	40	40	0
hsa-miR-299-3p-4373189	40	40	0
hsa-miR-299-5p-4373188	40	40	0
hsa-miR-302a-4378070	40	40	0
ath-miR159a-4373390	40	40	0
hsa-miR-302b-4378071	40	40	0
hsa-miR-302c-4378072	40	40	0
hsa-miR-330-5p-4395341	40	40	0
hsa-miR-331-5p-4395344	40	40	0
hsa-miR-338-3p-4395363	40	40	0
hsa-miR-339-5p-4395368	40	40	0
hsa-miR-342-5p-4395258	40	40	0
hsa-miR-362-5p-4378092	40	40	0
hsa-miR-367-4373034	40	40	0
hsa-miR-369-3p-4373032	40	40	0
hsa-miR-369-5p-4373195	40	40	0
hsa-miR-371-3p-4395235	40	40	0
hsa-miR-372-4373029	40	40	0
hsa-miR-373-4378073	40	40	0
hsa-miR-376b-4373196	40	40	0
hsa-miR-377-4373025	40	40	0
hsa-miR-380-4373022	40	40	0
hsa-miR-381-4373020	40	40	0
hsa-miR-382-4373019	40	40	0
hsa-miR-383-4373018	40	40	0
hsa-miR-409-5p-4395442	40	40	0
hsa-miR-424-4373201	40	40	0
hsa-miR-429-4373203	40	40	0
hsa-miR-431-4395173	40	40	0
hsa-miR-449a-4373207	40	40	0
hsa-miR-449b-4381011	40	40	0
hsa-miR-450a-4395414	40	40	0
hsa-miR-450b-3p-4395319	40	40	0
hsa-miR-450b-5p-4395318	40	40	0
hsa-miR-453-4395429	40	40	0
hsa-miR-455-3p-4395355	40	40	0
hsa-miR-485-5p-4373212	40	40	0
hsa-miR-487a-4378097	40	40	0
hsa-miR-488-4395468	40	40	0
hsa-miR-490-3p-4373215	40	40	0
hsa-miR-491-3p-4395471	40	40	0
hsa-miR-496-4386771	40	40	0
hsa-miR-499-3p-4395538	40	40	0
hsa-miR-499-5p-4381047	40	40	0
hsa-miR-501-3p-4395546	40	40	0
hsa-miR-502-5p-4373227	40	40	0
hsa-miR-503-4373228	40	40	0
hsa-miR-504-4395195	40	40	0
hsa-miR-507-4373232	40	40	0
hsa-miR-508-3p-4373233	40	40	0
hsa-miR-508-5p-4395203	40	40	0
hsa-miR-509-5p-4395346	40	40	0
hsa-miR-510-4395352	40	40	0
hsa-miR-512-3p-4381034	40	40	0
hsa-miR-512-5p-4373238	40	40	0
hsa-miR-513-5p-4395201	40	40	0
hsa-miR-515-5p-4373242	40	40	0
hsa-miR-516a-5p-4395527	40	40	0
hsa-miR-516b-4395172	40	40	0
hsa-miR-517a-4395513	40	40	0
hsa-miR-517c-4373264	40	40	0
hsa-miR-518a-3p-4395508	40	40	0
hsa-miR-518a-5p-4395507	40	40	0
hsa-miR-518c-4395512	40	40	0
hsa-miR-518d-5p-4395500	40	40	0
hsa-miR-518e-4395506	40	40	0
hsa-miR-518f-4395499	40	40	0
hsa-miR-519a-4395526	40	40	0
hsa-miR-519d-4395514	40	40	0
hsa-miR-519e-4395481	40	40	0
hsa-miR-520a-3p-4373268	40	40	0
hsa-miR-520a-5p-4378085	40	40	0
hsa-miR-520d-5p-4395504	40	40	0
hsa-miR-520g-4373257	40	40	0
hsa-miR-522-4395524	40	40	0
hsa-miR-523-4395497	40	40	0
hsa-miR-524-5p-4395174	40	40	0
hsa-miR-525-3p-4395496	40	40	0
hsa-miR-525-5p-4378088	40	40	0
hsa-miR-526b-4395493	40	40	0
hsa-miR-541-4395312	40	40	0
hsa-miR-542-3p-4378101	40	40	0
hsa-miR-542-5p-4395351	40	40	0
hsa-miR-544-4395376	40	40	0
hsa-miR-548a-5p-4395523	40	40	0
hsa-miR-548b-3p-4380951	40	40	0
hsa-miR-548b-5p-4395519	40	40	0
hsa-miR-548c-3p-4380993	40	40	0
hsa-miR-548d-3p-4381008	40	40	0
hsa-miR-551b-4380945	40	40	0
hsa-miR-556-3p-4395456	40	40	0
hsa-miR-556-5p-4395455	40	40	0
hsa-miR-561-4380938	40	40	0
hsa-miR-570-4395458	40	40	0
hsa-miR-576-5p-4395461	40	40	0
hsa-miR-582-3p-4395510	40	40	0
hsa-miR-582-5p-4395175	40	40	0
hsa-miR-589-4395520	40	40	0
hsa-miR-615-3p-4386777	40	40	0
hsa-miR-615-5p-4395464	40	40	0
hsa-miR-616-4395525	40	40	0
hsa-miR-618-4380996	40	40	0
hsa-miR-624-4395541	40	40	0
hsa-miR-627-4380967	40	40	0
hsa-miR-642-4380995	40	40	0
hsa-miR-651-4381007	40	40	0
hsa-miR-653-4395403	40	40	0
hsa-miR-654-3p-4395350	40	40	0
hsa-miR-654-5p-4381014	40	40	0
hsa-miR-672-4395438	40	40	0
hsa-miR-674-4395193	40	40	0
hsa-miR-758-4395180	40	40	0
hsa-miR-871-4395465	40	40	0
hsa-miR-872-4395375	40	40	0
hsa-miR-873-4395467	40	40	0
hsa-miR-875-3p-4395315	40	40	0
hsa-miR-876-3p-4395336	40	40	0
hsa-miR-876-5p-4395316	40	40	0
hsa-miR-885-3p-4395483	40	40	0
hsa-miR-887-4395485	40	40	0
hsa-miR-888-4395323	40	40	0
hsa-miR-890-4395320	40	40	0
hsa-miR-891a-4395302	40	40	0
hsa-miR-891b-4395321	40	40	0
hsa-miR-892a-4395306	40	40	0
hsa-miR-147-4373131	40	40	0
hsa-miR-208-4373091	40	40	0
hsa-miR-211-4373088	40	40	0
hsa-miR-219-2-3p-4395501	40	40	0
hsa-miR-220-4373078	40	40	0
hsa-miR-220b-4395317	40	40	0
hsa-miR-220c-4395322	40	40	0
hsa-miR-298-4395301	40	40	0
hsa-miR-325-4373051	40	40	0
hsa-miR-346-4373038	40	40	0
hsa-miR-384-4373017	40	40	0
hsa-miR-412-4373199	40	40	0
hsa-miR-448-4373206	40	40	0
hsa-miR-492-4373217	40	40	0
hsa-miR-506-4373231	40	40	0
hsa-miR-509-3-5p-4395266	40	40	0
hsa-miR-517b-4373244	40	40	0
hsa-miR-519c-3p-4373251	40	40	0
hsa-miR-520e-4373255	40	40	0
hsa-miR-520f-4373256	40	40	0
hsa-miR-34b*-4373037	40	40	0
hsa-miR-154*-4378065	40	40	0
hsa-miR-182*-4378066	40	40	0
hsa-miR-181a*-4373086	40	40	0
hsa-miR-302c*-4373277	40	40	0
hsa-miR-373*-4373279	40	40	0
hsa-miR-378*-4373024	40	40	0
hsa-miR-200a*-4373273	40	40	0
hsa-miR-432*-4378076	40	40	0
hsa-miR-500*-4373225	40	40	0
hsa-miR-488*-4373213	40	40	0
hsa-miR-517*-4378078	40	40	0
hsa-miR-518c*-4378082	40	40	0
hsa-miR-519e*-4378084	40	40	0
hsa-let-7d*-4378108	40	40	0
hsa-miR-363*-4380917	40	40	0
hsa-miR-589*-4380953	40	40	0
hsa-miR-550*-4380954	40	40	0
hsa-miR-593*-4380957	40	40	0
hsa-miR-624*-4380964	40	40	0
hsa-miR-616*-4380992	40	40	0
hsa-miR-221*-4395207	40	40	0
hsa-miR-222*-4395208	40	40	0
hsa-miR-185*-4395215	40	40	0
hsa-miR-186*-4395216	40	40	0
hsa-miR-195*-4395218	40	40	0
hsa-miR-30c-1*-4395219	40	40	0
hsa-miR-30c-2*-4395221	40	40	0
hsa-miR-32*-4395222	40	40	0
hsa-miR-26a-2*-4395226	40	40	0
hsa-let-7g*-4395229	40	40	0
hsa-miR-302b*-4395230	40	40	0
hsa-miR-302d*-4395231	40	40	0
hsa-miR-367*-4395232	40	40	0
hsa-miR-374a*-4395236	40	40	0
hsa-miR-23b*-4395237	40	40	0
hsa-miR-376a*-4395238	40	40	0
hsa-miR-377*-4395239	40	40	0
hsa-miR-30b*-4395240	40	40	0
hsa-miR-122*-4395241	40	40	0
hsa-miR-130a*-4395242	40	40	0
hsa-miR-132*-4395243	40	40	0
hsa-miR-379*-4395244	40	40	0
hsa-miR-148a*-4395245	40	40	0
hsa-miR-33a*-4395247	40	40	0
hsa-miR-92a-1*-4395248	40	40	0
hsa-miR-92a-2*-4395249	40	40	0
hsa-miR-96*-4395251	40	40	0
hsa-miR-101*-4395254	40	40	0
hsa-miR-138-2*-4395255	40	40	0
hsa-miR-141*-4395256	40	40	0
hsa-miR-143*-4395257	40	40	0
hsa-miR-125b-2*-4395269	40	40	0
hsa-miR-135b*-4395270	40	40	0
hsa-miR-149*-4395275	40	40	0
hsa-miR-29b-1*-4395276	40	40	0
hsa-miR-29b-2*-4395277	40	40	0
hsa-miR-105*-4395279	40	40	0
hsa-miR-106a*-4395281	40	40	0
hsa-miR-16-2*-4395282	40	40	0
hsa-let-7i*-4395283	40	40	0
hsa-miR-15b*-4395284	40	40	0
hsa-miR-335*-4395296	40	40	0
hsa-miR-124*-4395308	40	40	0
hsa-miR-541*-4395311	40	40	0
hsa-miR-888*-4395324	40	40	0
hsa-miR-411*-4395349	40	40	0
hsa-miR-545*-4395377	40	40	0
hsa-miR-183*-4395381	40	40	0
hsa-miR-192*-4395383	40	40	0
hsa-miR-200b*-4395385	40	40	0
hsa-miR-200c*-4395397	40	40	0
RNU44-4373384	40	40	0
RNU44-4373384	40	40	0
hsa-miR-155*-4395398	40	40	0
hsa-miR-10a*-4395399	40	40	0
hsa-miR-218-2*-4395405	40	40	0
hsa-miR-30d*-4395416	40	40	0
hsa-let-7a*-4395418	40	40	0
hsa-miR-424*-4395420	40	40	0
hsa-miR-18b*-4395421	40	40	0
hsa-miR-20b*-4395422	40	40	0
hsa-miR-431*-4395423	40	40	0
hsa-miR-7-2*-4395425	40	40	0
hsa-miR-744*-4395436	40	40	0
hsa-miR-452*-4395441	40	40	0
hsa-miR-181c*-4395444	40	40	0
hsa-miR-708*-4395453	40	40	0
hsa-miR-92b*-4395454	40	40	0
hsa-miR-551b*-4395457	40	40	0
RNU44-4373384	40	40	0
RNU44-4373384	40	40	0
hsa-miR-202*-4395473	40	40	0
hsa-miR-193b*-4395477	40	40	0
hsa-miR-497*-4395479	40	40	0
hsa-miR-518e*-4395482	40	40	0
hsa-miR-125b-1*-4395489	40	40	0
hsa-miR-194*-4395490	40	40	0
hsa-miR-106b*-4395491	40	40	0
hsa-miR-302a*-4395492	40	40	0
hsa-miR-518f*-4395498	40	40	0
hsa-miR-374b*-4395502	40	40	0
hsa-let-7b*-4395515	40	40	0
hsa-let-7e*-4395518	40	40	0
hsa-let-7f-1*-4395528	40	40	0
hsa-let-7f-2*-4395529	40	40	0
hsa-miR-17*-4395532	40	40	0
hsa-miR-19a*-4395535	40	40	0
hsa-miR-19b-2*-4395537	40	40	0
RNU24-4373379	40	40	0
RNU24-4373379	40	40	0
hsa-miR-21*-4395549	40	40	0
hsa-miR-23a*-4395550	40	40	0
hsa-miR-24-1*-4395551	40	40	0
hsa-miR-25*-4395553	40	40	0
hsa-miR-29a*-4395558	40	40	0
hsa-miR-944-4395300	40	40	0
hsa-miR-943-4395299	40	40	0
hsa-miR-939-4395293	40	40	0
hsa-miR-936-4395290	40	40	0
hsa-miR-892b-4395325	40	40	0
hsa-miR-875-5p-4395314	40	40	0
hsa-miR-770-5p-4395189	40	40	0
RNU24-4373379	40	40	0
RNU24-4373379	40	40	0
hsa-miR-659-4380924	40	40	0
hsa-miR-638-4380986	40	40	0
hsa-miR-619-4380998	40	40	0
hsa-miR-617-4380994	40	40	0
hsa-miR-612-4380983	40	40	0
hsa-miR-603-4380972	40	40	0
hsa-miR-601-4380965	40	40	0
hsa-miR-595-4395178	40	40	0
hsa-miR-593-4395522	40	40	0
hsa-miR-592-4380956	40	40	0
hsa-miR-587-4380950	40	40	0
hsa-miR-586-4380949	40	40	0
hsa-miR-585-4381027	40	40	0
hsa-miR-583-4381025	40	40	0
hsa-miR-575-4381020	40	40	0
RNU43-4373375	40	40	0
RNU43-4373375	40	40	0
RNU6B-4373381	40	40	0
RNU6B-4373381	40	40	0
hsa-miR-569-4380946	40	40	0
hsa-miR-567-4380944	40	40	0
hsa-miR-565-4380942	40	40	0
hsa-miR-564-4380941	40	40	0
hsa-miR-563-4380940	40	40	0
hsa-miR-558-4380936	40	40	0
hsa-miR-557-4380935	40	40	0
hsa-miR-555-4380933	40	40	0
hsa-miR-554-4380932	40	40	0
hsa-miR-553-4380931	40	40	0
hsa-miR-552-4380930	40	40	0
hsa-miR-551a-4380929	40	40	0
hsa-miR-550-4395521	40	40	0
hsa-miR-549-4380921	40	40	0
hsa-miR-543-4395487	40	40	0
hsa-miR-520h-4373258	40	40	0
hsa-miR-516a-3p-4373183	40	40	0
RNU43-4373375	40	40	0
RNU43-4373375	40	40	0
RNU6B-4373381	40	40	0
ath-miR159a-4373390	40	40	0
hsa-miR-498-4373223	40	40	0
hsa-miR-337-3p-4395268	40	40	0
hsa-miR-935-4395289	40	40	0
hsa-miR-934-4395288	40	40	0
hsa-miR-933-4395287	40	40	0
hsa-miR-924-4395265	40	40	0
hsa-miR-922-4395263	40	40	0
hsa-miR-921-4395262	40	40	0
hsa-miR-920-4395261	40	40	0
hsa-miR-769-3p-4395190	40	40	0
hsa-miR-767-5p-4395182	40	40	0
hsa-miR-767-3p-4395184	40	40	0
hsa-miR-7-4378130	40	40	0
hsa-miR-675-4395192	40	40	0
hsa-miR-668-4395181	40	40	0
hsa-miR-662-4381010	40	40	0
hsa-miR-658-4380923	40	40	0
hsa-miR-657-4380922	40	40	0
hsa-miR-650-4381006	40	40	0
hsa-miR-649-4381005	40	40	0
hsa-miR-935-4395289	40	40	0
hsa-miR-934-4395288	40	40	0
hsa-miR-933-4395287	40	40	0
hsa-miR-924-4395265	40	40	0
hsa-miR-922-4395263	40	40	0
hsa-miR-921-4395262	40	40	0
hsa-miR-920-4395261	40	40	0
hsa-miR-769-3p-4395190	40	40	0
hsa-miR-767-5p-4395182	40	40	0
hsa-miR-767-3p-4395184	40	40	0
hsa-miR-7-4378130	40	40	0
hsa-miR-675-4395192	40	40	0
hsa-miR-668-4395181	40	40	0
hsa-miR-662-4381010	40	40	0
hsa-miR-658-4380923	40	40	0
hsa-miR-657-4380922	40	40	0
hsa-miR-649-4381005	40	40	0
hsa-miR-648-4381004	40	40	0
hsa-miR-647-4381003	40	40	0
hsa-miR-646-4381002	40	40	0
hsa-miR-644-4380999	40	40	0
hsa-miR-641-4380988	40	40	0
hsa-miR-640-4386743	40	40	0
hsa-miR-639-4380987	40	40	0
hsa-miR-637-4380985	40	40	0
hsa-miR-635-4380982	40	40	0
hsa-miR-634-4380981	40	40	0
hsa-miR-633-4380979	40	40	0
hsa-miR-631-4380971	40	40	0
hsa-miR-626-4380966	40	40	0
hsa-miR-622-4380961	40	40	0
hsa-miR-621-4381001	40	40	0
hsa-miR-614-4380990	40	40	0
hsa-miR-613-4380989	40	40	0
hsa-miR-609-4380978	40	40	0
hsa-miR-608-4380976	40	40	0
hsa-miR-607-4380975	40	40	0
hsa-miR-606-4380974	40	40	0
hsa-miR-605-4386742	40	40	0
hsa-miR-604-4380973	40	40	0
hsa-miR-600-4380963	40	40	0
hsa-miR-599-4380962	40	40	0
hsa-miR-596-4380959	40	40	0
hsa-miR-591-4380955	40	40	0
hsa-miR-588-4380952	40	40	0
hsa-miR-581-4386744	40	40	0
hsa-miR-580-4381024	40	40	0
hsa-miR-578-4381022	40	40	0
hsa-miR-572-4381017	40	40	0
hsa-miR-566-4380943	40	40	0
hsa-miR-562-4380939	40	40	0
hsa-miR-559-4380937	40	40	0
hsa-miR-524-3p-4378087	40	40	0
hsa-miR-519b-3p-4395495	40	40	0
hsa-miR-361-3p-4395227	40	40	0
hsa-miR-302d-4373063	40	40	0
hsa-miR-648-4381004	40	40	0
hsa-miR-647-4381003	40	40	0
hsa-miR-646-4381002	40	40	0
hsa-miR-644-4380999	40	40	0
hsa-miR-641-4380988	40	40	0
hsa-miR-640-4386743	40	40	0
hsa-miR-639-4380987	40	40	0
hsa-miR-637-4380985	40	40	0
hsa-miR-635-4380982	40	40	0
hsa-miR-634-4380981	40	40	0
hsa-miR-633-4380979	40	40	0
hsa-miR-631-4380971	40	40	0
hsa-miR-626-4380966	40	40	0
hsa-miR-623-4386740	40	40	0
hsa-miR-622-4380961	40	40	0
hsa-miR-621-4381001	40	40	0
hsa-miR-614-4380990	40	40	0
hsa-miR-613-4380989	40	40	0
hsa-miR-609-4380978	40	40	0
hsa-miR-608-4380976	40	40	0
hsa-miR-607-4380975	40	40	0
hsa-miR-606-4380974	40	40	0
hsa-miR-605-4386742	40	40	0
hsa-miR-604-4380973	40	40	0
hsa-miR-600-4380963	40	40	0
hsa-miR-599-4380962	40	40	0
hsa-miR-596-4380959	40	40	0
hsa-miR-591-4380955	40	40	0
hsa-miR-588-4380952	40	40	0
hsa-miR-581-4386744	40	40	0
hsa-miR-580-4381024	40	40	0
hsa-miR-578-4381022	40	40	0
hsa-miR-572-4381017	40	40	0
hsa-miR-566-4380943	40	40	0
hsa-miR-562-4380939	40	40	0
hsa-miR-559-4380937	40	40	0
hsa-miR-524-3p-4378087	40	40	0
hsa-miR-519b-3p-4395495	40	40	0
hsa-miR-361-3p-4395227	40	40	0
hsa-miR-302d-4373063	40	40	0
hsa-miR-151-3p-4395365	27.4686	27.4845	0.015924
hsa-miR-320-4395388	25.2609	25.2921	0.0311435
hsa-miR-330-3p-4373047	36.1178	36.1532	0.0354515
hsa-miR-340-4395369	31.8451	31.8891	0.044002
hsa-miR-766-4395177	28.1367	28.1926	0.0558495
hsa-miR-323-3p-4395338	35.624	35.7332	0.109147
hsa-miR-628-5p-4395544	32.6949	32.8331	0.138199
hsa-miR-339-3p-4395295	31.4332	31.6398	0.2066
hsa-miR-10b*-4395426	30.4115	30.6347	0.22318
hsa-miR-146b-5p-4373178	26.8112	27.1669	0.355682
hsa-miR-584-4381026	33.9893	34.3696	0.380274
hsa-miR-454-4395434	27.8031	28.2496	0.446463
hsa-miR-885-5p-4395407	29.9547	30.4451	0.490358
hsa-miR-130b*-4395225	37.8454	38.3776	0.532252
hsa-miR-425*-4395413	31.8879	32.4519	0.564028
hsa-miR-886-3p-4395305	33.8712	34.4641	0.592904
hsa-miR-182-4395445	37.0558	37.7216	0.665854
hsa-miR-636-4395199	37.0613	37.7405	0.679167
hsa-miR-378-4395354	29.7484	30.4796	0.731154
hsa-miR-150-4373127	21.8922	22.6802	0.788059
hsa-miR-125a-5p-4395309	29.8525	30.645	0.7925
hsa-miR-485-3p-4378095	31.767	32.6303	0.86333
hsa-miR-491-5p-4381053	31.8329	32.7055	0.872554
hsa-miR-188-5p-4395431	27.0991	27.9915	0.892399
hsa-let-7b-4395446	32.8007	33.9189	1.11813
hsa-miR-489-4395469	38.3149	39.5221	1.20723
hsa-miR-623-4386740	38.6836	40	1.31643
hsa-miR-501-5p-4373226	38.4497	40	1.55034
hsa-miR-877-4395402	28.8216	30.4366	1.61498
hsa-miR-9*-4395342	34.1368	35.8129	1.67604
hsa-miR-128-4395327	31.894	33.6429	1.74888
hsa-miR-432-4373280	31.3937	33.1594	1.76575
hsa-miR-432-4373280	30.4536	32.3355	1.88194
hsa-miR-630-4380970	31.1302	33.0668	1.93663
hsa-miR-422a-4395408	34.764	36.721	1.95699
hsa-miR-548a-3p-4380948	32.3664	34.3428	1.9764
hsa-miR-509-3p-4395347	31.3552	33.7701	2.41487
hsa-miR-29c*-4381131	34.3642	37.0201	2.65585
RNU48-4373383	30.1473	32.8448	2.6975
hsa-miR-454*-4395185	33.8668	36.7841	2.91728
RNU48-4373383	29.9301	32.9459	3.01584
hsa-miR-632-4380977	33.665	36.7564	3.09139
hsa-miR-26a-1*-4395554	32.8095	36.0046	3.19508
RNU48-4373383	29.9561	33.3845	3.42837
hsa-miR-34a*-4395427	33.936	37.4789	3.54283
hsa-miR-526b*-4395494	29.9552	33.5334	3.57823
hsa-miR-370-4395386	36.3856	40	3.61437
RNU48-4373383	30.0054	33.7524	3.74696
RNU48-4373383	29.9196	33.7366	3.81699
hsa-miR-483-5p-4395449	25.645	29.5459	3.90094
hsa-miR-212-4373087	35.9653	40	4.03466
hsa-miR-801-4395183	29.9635	34.1031	4.13968
hsa-miR-139-3p-4395424	32.578	36.746	4.16801
hsa-miR-571-4381016	32.5325	36.7263	4.19382
hsa-miR-571-4381016	32.5105	36.821	4.31051
hsa-miR-801-4395183	29.4496	33.9495	4.49991
hsa-miR-520c-3p-4395511	30.6082	35.1302	4.52201
hsa-miR-493-4395475	32.4593	37.5669	5.10761
hsa-miR-650-4381006	34.8242	40	5.17583
hsa-miR-210-4373089	34.7753	40	5.22472
hsa-miR-518d-3p-4373248	34.235	40	5.76495
hsa-miR-184-4373113	34.1946	40	5.80544
hsa-miR-768-3p-4395188	30.9154	38.2743	7.35885
hsa-miR-768-3p-4395188	31.2885	40	8.71146

## Sheet: up-regulated
Detector	Control CT	EV CT	Δ CT
hsa-miR-140-5p-4373374	40	29.2444	-10.7556
hsa-miR-144*-4395259	40	29.6122	-10.3878
hsa-miR-148a-4373130	40	30.5103	-9.48969
hsa-miR-335-4373045	40	30.7441	-9.25591
hsa-miR-143-4395360	40	30.9917	-9.00833
hsa-miR-301a-4373064	40	31.0748	-8.92515
hsa-miR-20a-4373286	37.0019	28.2154	-8.78649
hsa-miR-18a-4395533	40	31.8011	-8.1989
hsa-miR-30d-4373059	40	32.1147	-7.88531
hsa-miR-206-4373092	39.9506	32.1123	-7.83832
hsa-miR-455-5p-4378098	40	32.2013	-7.79865
hsa-miR-545-4395378	40	32.3206	-7.67942
hsa-miR-362-3p-4395228	40	32.3836	-7.61638
hsa-miR-30d-4373059	39.2904	31.6897	-7.60068
hsa-miR-597-4380960	40	32.6331	-7.36691
hsa-miR-411-4381013	40	32.6831	-7.31687
hsa-miR-142-5p-4395359	40	32.7064	-7.29357
hsa-miR-598-4395179	40	32.943	-7.05705
hsa-miR-495-4381078	40	32.9646	-7.03538
hsa-miR-203-4373095	40	33.0947	-6.90527
hsa-miR-7-1*-4381118	40	33.7098	-6.29022
hsa-miR-221-4373077	40	33.7827	-6.21728
hsa-miR-451-4373360	34.1439	27.9434	-6.20049
hsa-miR-625-4395542	40	33.8472	-6.15285
hsa-miR-27a-4373287	40	33.9943	-6.00568
hsa-miR-494-4395476	40	34.1466	-5.85342
hsa-miR-487b-4378102	40	34.1857	-5.81427
hsa-miR-375-4373027	40	34.2327	-5.76726
hsa-miR-532-5p-4380928	40	34.3301	-5.66991
hsa-miR-324-3p-4395272	38.2302	32.6556	-5.57456
hsa-miR-136*-4395211	40	34.5375	-5.46252
hsa-miR-152-4395170	40	34.5607	-5.43927
hsa-miR-181a-2*-4395428	40	34.6257	-5.37427
hsa-miR-193a-5p-4395392	40	34.6644	-5.33562
hsa-miR-628-3p-4395545	33.4345	28.2748	-5.1597
hsa-miR-127-3p-4373147	40	34.9561	-5.04393
hsa-miR-18a*-4395534	40	34.96	-5.04
hsa-miR-26a-4395166	34.22	29.4816	-4.73842
hsa-miR-27a*-4395556	38.0177	33.3646	-4.65316
hsa-miR-628-3p-4395545	32.8144	28.1905	-4.62384
hsa-miR-590-5p-4395176	34.9465	30.4261	-4.52042
hsa-miR-328-4373049	32.3388	28.057	-4.28184
hsa-miR-223-4395406	24.4349	20.2536	-4.18136
hsa-miR-345-4395297	34.2026	30.1897	-4.01289
hsa-miR-93-4373302	32.1053	28.121	-3.98433
hsa-miR-29c-4395171	35.9069	31.9899	-3.91706
hsa-miR-134-4373299	36.379	32.6661	-3.71281
hsa-miR-20b-4373263	31.9773	28.4121	-3.56517
hsa-miR-92a-4395169	28.4665	25.0026	-3.46394
hsa-miR-30a-4373061	31.645	28.2274	-3.41758
hsa-miR-197-4373102	30.5741	27.1793	-3.39474
hsa-miR-25-4373071	32.7661	29.3761	-3.38996
hsa-miR-410-4378093	36.0155	32.6454	-3.37016
hsa-miR-423-5p-4395451	34.4045	31.091	-3.31355
hsa-miR-199a-3p-4395415	31.5287	28.3028	-3.22596
hsa-miR-126*-4373269	30.5303	27.3419	-3.18839
hsa-miR-19a-4373099	31.127	28.0285	-3.09846
hsa-miR-376c-4395233	34.3685	31.3992	-2.96932
hsa-miR-106a-4395280	27.6226	24.744	-2.87865
hsa-miR-744-4395435	33.9201	31.0567	-2.86348
hsa-miR-223*-4395209	30.4609	27.6244	-2.83651
hsa-miR-486-5p-4378096	30.3268	27.5251	-2.80163
hsa-miR-923-4395264	28.9376	26.2472	-2.69039
hsa-miR-19b-4373098	26.2683	23.6479	-2.62046
hsa-miR-103-4373158	34.32	31.7533	-2.56675
hsa-miR-17-4395419	27.2926	24.7818	-2.51082
hsa-miR-923-4395264	28.7399	26.2737	-2.46615
hsa-miR-195-4373105	29.9043	27.5612	-2.34302
hsa-miR-93*-4395250	33.4211	31.1082	-2.31297
hsa-miR-181a-4373117	34.068	31.7882	-2.27979
hsa-miR-660-4380925	33.0305	30.7972	-2.23331
hsa-miR-30b-4373290	29.7284	27.5029	-2.22546
hsa-miR-30e*-4373057	31.4287	29.2135	-2.21528
hsa-miR-185-4395382	32.7291	30.5573	-2.1718
hsa-miR-142-3p-4373136	28.8885	26.7428	-2.14571
hsa-miR-28-5p-4373067	33.7993	31.6717	-2.12752
hsa-miR-29a-4395223	31.7438	29.6363	-2.10746
hsa-miR-192-4373108	32.141	30.076	-2.06504
hsa-miR-365-4373194	35.5626	33.5732	-1.98946
hsa-miR-532-3p-4395466	35.2389	33.3384	-1.90056
hsa-miR-16-4373121	23.4631	21.5898	-1.87328
hsa-miR-24-4373072	25.4715	23.607	-1.86449
hsa-miR-409-3p-4395443	30.8228	29.0249	-1.79793
hsa-miR-106b-4373155	30.5987	28.8125	-1.78625
hsa-miR-409-3p-4395443	31.1537	29.3749	-1.7788
hsa-miR-122-4395356	32.135	30.3787	-1.75637
hsa-miR-26b-4395167	31.0104	29.2796	-1.73075
hsa-miR-193b-4395478	31.0383	29.3095	-1.7288
hsa-miR-145-4395389	30.9794	29.2583	-1.72112
hsa-miR-133a-4395357	32.6631	30.9725	-1.69059
hsa-miR-28-3p-4395557	30.717	29.0532	-1.66387
hsa-miR-200c-4395411	34.31	32.665	-1.64502
hsa-miR-186-4395396	28.2633	26.6285	-1.63484
hsa-miR-30c-4373060	29.1932	27.5591	-1.63409
hsa-miR-886-5p-4395304	35.1146	33.5639	-1.55064
hsa-miR-138-4395395	32.3971	30.9632	-1.43382
hsa-miR-138-1*-4395273	29.7416	28.4163	-1.32539
hsa-miR-135a*-4395343	23.5806	22.2974	-1.28316
hsa-miR-140-3p-4395345	31.3998	30.1334	-1.26648
hsa-let-7d-4395394	29.779	28.5413	-1.23769
hsa-miR-146a-4373132	24.8145	23.5852	-1.22932
hsa-miR-376a-4373026	31.8765	30.6605	-1.21607
hsa-miR-15b-4373122	32.0168	30.8857	-1.1311
hsa-miR-574-3p-4395460	28.5101	27.4137	-1.09636
hsa-miR-425-4380926	29.3599	28.3316	-1.02832
hsa-miR-139-5p-4395400	28.5338	27.5285	-1.00532

## Sheet: down-regulated
Detector	Control CT	EV CT	Δ CT
hsa-miR-768-3p-4395188	31.2885	40	8.71146
hsa-miR-768-3p-4395188	30.9154	38.2743	7.35885
hsa-miR-184-4373113	34.1946	40	5.80544
hsa-miR-518d-3p-4373248	34.235	40	5.76495
hsa-miR-210-4373089	34.7753	40	5.22472
hsa-miR-650-4381006	34.8242	40	5.17583
hsa-miR-493-4395475	32.4593	37.5669	5.10761
hsa-miR-520c-3p-4395511	30.6082	35.1302	4.52201
hsa-miR-801-4395183	29.4496	33.9495	4.49991
hsa-miR-571-4381016	32.5105	36.821	4.31051
hsa-miR-571-4381016	32.5325	36.7263	4.19382
hsa-miR-139-3p-4395424	32.578	36.746	4.16801
hsa-miR-801-4395183	29.9635	34.1031	4.13968
hsa-miR-483-5p-4395449	25.645	29.5459	3.90094
hsa-miR-526b*-4395494	29.9552	33.5334	3.57823
hsa-miR-34a*-4395427	33.936	37.4789	3.54283
hsa-miR-26a-1*-4395554	32.8095	36.0046	3.19508
hsa-miR-632-4380977	33.665	36.7564	3.09139
hsa-miR-454*-4395185	33.8668	36.7841	2.91728
hsa-miR-29c*-4381131	34.3642	37.0201	2.65585
hsa-miR-509-3p-4395347	31.3552	33.7701	2.41487
hsa-miR-548a-3p-4380948	32.3664	34.3428	1.9764
hsa-miR-422a-4395408	34.764	36.721	1.95699
hsa-miR-630-4380970	31.1302	33.0668	1.93663
hsa-miR-432-4373280	30.4536	32.3355	1.88194
hsa-miR-432-4373280	31.3937	33.1594	1.76575
hsa-miR-128-4395327	31.894	33.6429	1.74888
hsa-miR-9*-4395342	34.1368	35.8129	1.67604
hsa-miR-877-4395402	28.8216	30.4366	1.61498
hsa-let-7b-4395446	32.8007	33.9189	1.11813

## Sheet: unchanged,undetectable,others
Detector	Control CT	EV CT	Δ CT
hsa-miR-212-4373087	35.9653	40	4.03466
RNU48-4373383	29.9196	33.7366	3.81699
RNU48-4373383	30.0054	33.7524	3.74696
hsa-miR-370-4395386	36.3856	40	3.61437
RNU48-4373383	29.9561	33.3845	3.42837
RNU48-4373383	29.9301	32.9459	3.01584
RNU48-4373383	30.1473	32.8448	2.6975
hsa-miR-501-5p-4373226	38.4497	40	1.55034
hsa-miR-623-4386740	38.6836	40	1.31643
hsa-miR-489-4395469	38.3149	39.5221	1.20723
hsa-miR-188-5p-4395431	27.0991	27.9915	0.892399
hsa-miR-491-5p-4381053	31.8329	32.7055	0.872554
hsa-miR-485-3p-4378095	31.767	32.6303	0.86333
hsa-miR-125a-5p-4395309	29.8525	30.645	0.7925
hsa-miR-150-4373127	21.8922	22.6802	0.788059
hsa-miR-378-4395354	29.7484	30.4796	0.731154
hsa-miR-636-4395199	37.0613	37.7405	0.679167
hsa-miR-182-4395445	37.0558	37.7216	0.665854
hsa-miR-886-3p-4395305	33.8712	34.4641	0.592904
hsa-miR-425*-4395413	31.8879	32.4519	0.564028
hsa-miR-130b*-4395225	37.8454	38.3776	0.532252
hsa-miR-885-5p-4395407	29.9547	30.4451	0.490358
hsa-miR-454-4395434	27.8031	28.2496	0.446463
hsa-miR-584-4381026	33.9893	34.3696	0.380274
hsa-miR-146b-5p-4373178	26.8112	27.1669	0.355682
hsa-miR-10b*-4395426	30.4115	30.6347	0.22318
hsa-miR-339-3p-4395295	31.4332	31.6398	0.2066
hsa-miR-628-5p-4395544	32.6949	32.8331	0.138199
hsa-miR-323-3p-4395338	35.624	35.7332	0.109147
hsa-miR-766-4395177	28.1367	28.1926	0.0558495
hsa-miR-340-4395369	31.8451	31.8891	0.044002
hsa-miR-330-3p-4373047	36.1178	36.1532	0.0354515
hsa-miR-320-4395388	25.2609	25.2921	0.0311435
hsa-miR-151-3p-4395365	27.4686	27.4845	0.015924
RNU6B-4373381	40	40	0
RNU6B-4373381	40	40	0
RNU6B-4373381	40	40	0
RNU44-4373384	40	40	0
RNU44-4373384	40	40	0
RNU44-4373384	40	40	0
RNU44-4373384	40	40	0
RNU44-4373384	40	40	0
RNU43-4373375	40	40	0
RNU43-4373375	40	40	0
RNU43-4373375	40	40	0
RNU43-4373375	40	40	0
RNU24-4373379	40	40	0
RNU24-4373379	40	40	0
RNU24-4373379	40	40	0
RNU24-4373379	40	40	0
hsa-miR-98-4373009	40	40	0
hsa-miR-96-4373372	40	40	0
hsa-miR-96*-4395251	40	40	0
hsa-miR-944-4395300	40	40	0
hsa-miR-9-4373285	40	40	0
hsa-miR-943-4395299	40	40	0
hsa-miR-939-4395293	40	40	0
hsa-miR-936-4395290	40	40	0
hsa-miR-935-4395289	40	40	0
hsa-miR-935-4395289	40	40	0
hsa-miR-934-4395288	40	40	0
hsa-miR-934-4395288	40	40	0
hsa-miR-933-4395287	40	40	0
hsa-miR-933-4395287	40	40	0
hsa-miR-92b*-4395454	40	40	0
hsa-miR-92a-2*-4395249	40	40	0
hsa-miR-92a-1*-4395248	40	40	0
hsa-miR-924-4395265	40	40	0
hsa-miR-924-4395265	40	40	0
hsa-miR-922-4395263	40	40	0
hsa-miR-922-4395263	40	40	0
hsa-miR-921-4395262	40	40	0
hsa-miR-921-4395262	40	40	0
hsa-miR-920-4395261	40	40	0
hsa-miR-920-4395261	40	40	0
hsa-miR-892b-4395325	40	40	0
hsa-miR-892a-4395306	40	40	0
hsa-miR-891b-4395321	40	40	0
hsa-miR-891a-4395302	40	40	0
hsa-miR-890-4395320	40	40	0
hsa-miR-888-4395323	40	40	0
hsa-miR-888*-4395324	40	40	0
hsa-miR-887-4395485	40	40	0
hsa-miR-885-3p-4395483	40	40	0
hsa-miR-876-5p-4395316	40	40	0
hsa-miR-876-3p-4395336	40	40	0
hsa-miR-875-5p-4395314	40	40	0
hsa-miR-875-3p-4395315	40	40	0
hsa-miR-873-4395467	40	40	0
hsa-miR-872-4395375	40	40	0
hsa-miR-871-4395465	40	40	0
hsa-miR-770-5p-4395189	40	40	0
hsa-miR-769-3p-4395190	40	40	0
hsa-miR-769-3p-4395190	40	40	0
hsa-miR-767-5p-4395182	40	40	0
hsa-miR-767-5p-4395182	40	40	0
hsa-miR-767-3p-4395184	40	40	0
hsa-miR-767-3p-4395184	40	40	0
hsa-miR-758-4395180	40	40	0
hsa-miR-744*-4395436	40	40	0
hsa-miR-7-4378130	40	40	0
hsa-miR-7-4378130	40	40	0
hsa-miR-7-2*-4395425	40	40	0
hsa-miR-708*-4395453	40	40	0
hsa-miR-675-4395192	40	40	0
hsa-miR-675-4395192	40	40	0
hsa-miR-674-4395193	40	40	0
hsa-miR-672-4395438	40	40	0
hsa-miR-668-4395181	40	40	0
hsa-miR-668-4395181	40	40	0
hsa-miR-662-4381010	40	40	0
hsa-miR-662-4381010	40	40	0
hsa-miR-659-4380924	40	40	0
hsa-miR-658-4380923	40	40	0
hsa-miR-658-4380923	40	40	0
hsa-miR-657-4380922	40	40	0
hsa-miR-657-4380922	40	40	0
hsa-miR-654-5p-4381014	40	40	0
hsa-miR-654-3p-4395350	40	40	0
hsa-miR-653-4395403	40	40	0
hsa-miR-651-4381007	40	40	0
hsa-miR-650-4381006	40	40	0
hsa-miR-649-4381005	40	40	0
hsa-miR-649-4381005	40	40	0
hsa-miR-648-4381004	40	40	0
hsa-miR-648-4381004	40	40	0
hsa-miR-647-4381003	40	40	0
hsa-miR-647-4381003	40	40	0
hsa-miR-646-4381002	40	40	0
hsa-miR-646-4381002	40	40	0
hsa-miR-644-4380999	40	40	0
hsa-miR-644-4380999	40	40	0
hsa-miR-642-4380995	40	40	0
hsa-miR-641-4380988	40	40	0
hsa-miR-641-4380988	40	40	0
hsa-miR-640-4386743	40	40	0
hsa-miR-640-4386743	40	40	0
hsa-miR-639-4380987	40	40	0
hsa-miR-639-4380987	40	40	0
hsa-miR-638-4380986	40	40	0
hsa-miR-637-4380985	40	40	0
hsa-miR-637-4380985	40	40	0
hsa-miR-635-4380982	40	40	0
hsa-miR-635-4380982	40	40	0
hsa-miR-634-4380981	40	40	0
hsa-miR-634-4380981	40	40	0
hsa-miR-633-4380979	40	40	0
hsa-miR-633-4380979	40	40	0
hsa-miR-631-4380971	40	40	0
hsa-miR-631-4380971	40	40	0
hsa-miR-627-4380967	40	40	0
hsa-miR-626-4380966	40	40	0
hsa-miR-626-4380966	40	40	0
hsa-miR-624-4395541	40	40	0
hsa-miR-624*-4380964	40	40	0
hsa-miR-623-4386740	40	40	0
hsa-miR-622-4380961	40	40	0
hsa-miR-622-4380961	40	40	0
hsa-miR-621-4381001	40	40	0
hsa-miR-621-4381001	40	40	0
hsa-miR-619-4380998	40	40	0
hsa-miR-618-4380996	40	40	0
hsa-miR-617-4380994	40	40	0
hsa-miR-616-4395525	40	40	0
hsa-miR-616*-4380992	40	40	0
hsa-miR-615-5p-4395464	40	40	0
hsa-miR-615-3p-4386777	40	40	0
hsa-miR-614-4380990	40	40	0
hsa-miR-614-4380990	40	40	0
hsa-miR-613-4380989	40	40	0
hsa-miR-613-4380989	40	40	0
hsa-miR-612-4380983	40	40	0
hsa-miR-609-4380978	40	40	0
hsa-miR-609-4380978	40	40	0
hsa-miR-608-4380976	40	40	0
hsa-miR-608-4380976	40	40	0
hsa-miR-607-4380975	40	40	0
hsa-miR-607-4380975	40	40	0
hsa-miR-606-4380974	40	40	0
hsa-miR-606-4380974	40	40	0
hsa-miR-605-4386742	40	40	0
hsa-miR-605-4386742	40	40	0
hsa-miR-604-4380973	40	40	0
hsa-miR-604-4380973	40	40	0
hsa-miR-603-4380972	40	40	0
hsa-miR-601-4380965	40	40	0
hsa-miR-600-4380963	40	40	0
hsa-miR-600-4380963	40	40	0
hsa-miR-599-4380962	40	40	0
hsa-miR-599-4380962	40	40	0
hsa-miR-596-4380959	40	40	0
hsa-miR-596-4380959	40	40	0
hsa-miR-595-4395178	40	40	0
hsa-miR-593-4395522	40	40	0
hsa-miR-593*-4380957	40	40	0
hsa-miR-592-4380956	40	40	0
hsa-miR-591-4380955	40	40	0
hsa-miR-591-4380955	40	40	0
hsa-miR-589-4395520	40	40	0
hsa-miR-589*-4380953	40	40	0
hsa-miR-588-4380952	40	40	0
hsa-miR-588-4380952	40	40	0
hsa-miR-587-4380950	40	40	0
hsa-miR-586-4380949	40	40	0
hsa-miR-585-4381027	40	40	0
hsa-miR-583-4381025	40	40	0
hsa-miR-582-5p-4395175	40	40	0
hsa-miR-582-3p-4395510	40	40	0
hsa-miR-581-4386744	40	40	0
hsa-miR-581-4386744	40	40	0
hsa-miR-580-4381024	40	40	0
hsa-miR-580-4381024	40	40	0
hsa-miR-578-4381022	40	40	0
hsa-miR-578-4381022	40	40	0
hsa-miR-576-5p-4395461	40	40	0
hsa-miR-575-4381020	40	40	0
hsa-miR-572-4381017	40	40	0
hsa-miR-572-4381017	40	40	0
hsa-miR-570-4395458	40	40	0
hsa-miR-569-4380946	40	40	0
hsa-miR-567-4380944	40	40	0
hsa-miR-566-4380943	40	40	0
hsa-miR-566-4380943	40	40	0
hsa-miR-565-4380942	40	40	0
hsa-miR-564-4380941	40	40	0
hsa-miR-563-4380940	40	40	0
hsa-miR-562-4380939	40	40	0
hsa-miR-562-4380939	40	40	0
hsa-miR-561-4380938	40	40	0
hsa-miR-559-4380937	40	40	0
hsa-miR-559-4380937	40	40	0
hsa-miR-558-4380936	40	40	0
hsa-miR-557-4380935	40	40	0
hsa-miR-556-5p-4395455	40	40	0
hsa-miR-556-3p-4395456	40	40	0
hsa-miR-555-4380933	40	40	0
hsa-miR-554-4380932	40	40	0
hsa-miR-553-4380931	40	40	0
hsa-miR-552-4380930	40	40	0
hsa-miR-551b-4380945	40	40	0
hsa-miR-551b*-4395457	40	40	0
hsa-miR-551a-4380929	40	40	0
hsa-miR-550-4395521	40	40	0
hsa-miR-550*-4380954	40	40	0
hsa-miR-549-4380921	40	40	0
hsa-miR-548d-3p-4381008	40	40	0
hsa-miR-548c-3p-4380993	40	40	0
hsa-miR-548b-5p-4395519	40	40	0
hsa-miR-548b-3p-4380951	40	40	0
hsa-miR-548a-5p-4395523	40	40	0
hsa-miR-545*-4395377	40	40	0
hsa-miR-544-4395376	40	40	0
hsa-miR-543-4395487	40	40	0
hsa-miR-542-5p-4395351	40	40	0
hsa-miR-542-3p-4378101	40	40	0
hsa-miR-541-4395312	40	40	0
hsa-miR-541*-4395311	40	40	0
hsa-miR-526b-4395493	40	40	0
hsa-miR-525-5p-4378088	40	40	0
hsa-miR-525-3p-4395496	40	40	0
hsa-miR-524-5p-4395174	40	40	0
hsa-miR-524-3p-4378087	40	40	0
hsa-miR-524-3p-4378087	40	40	0
hsa-miR-523-4395497	40	40	0
hsa-miR-522-4395524	40	40	0
hsa-miR-520h-4373258	40	40	0
hsa-miR-520g-4373257	40	40	0
hsa-miR-520f-4373256	40	40	0
hsa-miR-520e-4373255	40	40	0
hsa-miR-520d-5p-4395504	40	40	0
hsa-miR-520a-5p-4378085	40	40	0
hsa-miR-520a-3p-4373268	40	40	0
hsa-miR-519e-4395481	40	40	0
hsa-miR-519e*-4378084	40	40	0
hsa-miR-519d-4395514	40	40	0
hsa-miR-519c-3p-4373251	40	40	0
hsa-miR-519b-3p-4395495	40	40	0
hsa-miR-519b-3p-4395495	40	40	0
hsa-miR-519a-4395526	40	40	0
hsa-miR-518f-4395499	40	40	0
hsa-miR-518f*-4395498	40	40	0
hsa-miR-518e-4395506	40	40	0
hsa-miR-518e*-4395482	40	40	0
hsa-miR-518d-5p-4395500	40	40	0
hsa-miR-518c-4395512	40	40	0
hsa-miR-518c*-4378082	40	40	0
hsa-miR-518a-5p-4395507	40	40	0
hsa-miR-518a-3p-4395508	40	40	0
hsa-miR-517c-4373264	40	40	0
hsa-miR-517b-4373244	40	40	0
hsa-miR-517a-4395513	40	40	0
hsa-miR-517*-4378078	40	40	0
hsa-miR-516b-4395172	40	40	0
hsa-miR-516a-5p-4395527	40	40	0
hsa-miR-516a-3p-4373183	40	40	0
hsa-miR-515-5p-4373242	40	40	0
hsa-miR-513-5p-4395201	40	40	0
hsa-miR-512-5p-4373238	40	40	0
hsa-miR-512-3p-4381034	40	40	0
hsa-miR-510-4395352	40	40	0
hsa-miR-509-5p-4395346	40	40	0
hsa-miR-509-3-5p-4395266	40	40	0
hsa-miR-508-5p-4395203	40	40	0
hsa-miR-508-3p-4373233	40	40	0
hsa-miR-507-4373232	40	40	0
hsa-miR-506-4373231	40	40	0
hsa-miR-504-4395195	40	40	0
hsa-miR-503-4373228	40	40	0
hsa-miR-502-5p-4373227	40	40	0
hsa-miR-501-3p-4395546	40	40	0
hsa-miR-500*-4373225	40	40	0
hsa-miR-499-5p-4381047	40	40	0
hsa-miR-499-3p-4395538	40	40	0
hsa-miR-498-4373223	40	40	0
hsa-miR-497*-4395479	40	40	0
hsa-miR-496-4386771	40	40	0
hsa-miR-492-4373217	40	40	0
hsa-miR-491-3p-4395471	40	40	0
hsa-miR-490-3p-4373215	40	40	0
hsa-miR-488-4395468	40	40	0
hsa-miR-488*-4373213	40	40	0
hsa-miR-487a-4378097	40	40	0
hsa-miR-485-5p-4373212	40	40	0
hsa-miR-455-3p-4395355	40	40	0
hsa-miR-453-4395429	40	40	0
hsa-miR-452*-4395441	40	40	0
hsa-miR-450b-5p-4395318	40	40	0
hsa-miR-450b-3p-4395319	40	40	0
hsa-miR-450a-4395414	40	40	0
hsa-miR-449b-4381011	40	40	0
hsa-miR-449a-4373207	40	40	0
hsa-miR-448-4373206	40	40	0
hsa-miR-432*-4378076	40	40	0
hsa-miR-431-4395173	40	40	0
hsa-miR-431*-4395423	40	40	0
hsa-miR-429-4373203	40	40	0
hsa-miR-424-4373201	40	40	0
hsa-miR-424*-4395420	40	40	0
hsa-miR-412-4373199	40	40	0
hsa-miR-411*-4395349	40	40	0
hsa-miR-409-5p-4395442	40	40	0
hsa-miR-384-4373017	40	40	0
hsa-miR-383-4373018	40	40	0
hsa-miR-382-4373019	40	40	0
hsa-miR-381-4373020	40	40	0
hsa-miR-380-4373022	40	40	0
hsa-miR-379*-4395244	40	40	0
hsa-miR-378*-4373024	40	40	0
hsa-miR-377-4373025	40	40	0
hsa-miR-377*-4395239	40	40	0
hsa-miR-376b-4373196	40	40	0
hsa-miR-376a*-4395238	40	40	0
hsa-miR-374b*-4395502	40	40	0
hsa-miR-374a*-4395236	40	40	0
hsa-miR-373-4378073	40	40	0
hsa-miR-373*-4373279	40	40	0
hsa-miR-372-4373029	40	40	0
hsa-miR-371-3p-4395235	40	40	0
hsa-miR-369-5p-4373195	40	40	0
hsa-miR-369-3p-4373032	40	40	0
hsa-miR-367-4373034	40	40	0
hsa-miR-367*-4395232	40	40	0
hsa-miR-363*-4380917	40	40	0
hsa-miR-362-5p-4378092	40	40	0
hsa-miR-361-3p-4395227	40	40	0
hsa-miR-361-3p-4395227	40	40	0
hsa-miR-34c-5p-4373036	40	40	0
hsa-miR-34b*-4373037	40	40	0
hsa-miR-346-4373038	40	40	0
hsa-miR-342-5p-4395258	40	40	0
hsa-miR-33b-4395196	40	40	0
hsa-miR-33a*-4395247	40	40	0
hsa-miR-339-5p-4395368	40	40	0
hsa-miR-338-3p-4395363	40	40	0
hsa-miR-337-3p-4395268	40	40	0
hsa-miR-335*-4395296	40	40	0
hsa-miR-331-5p-4395344	40	40	0
hsa-miR-330-5p-4395341	40	40	0
hsa-miR-325-4373051	40	40	0
hsa-miR-32-4395220	40	40	0
hsa-miR-32*-4395222	40	40	0
hsa-miR-31-4395390	40	40	0
hsa-miR-30d*-4395416	40	40	0
hsa-miR-30c-2*-4395221	40	40	0
hsa-miR-30c-1*-4395219	40	40	0
hsa-miR-30b*-4395240	40	40	0
hsa-miR-302d-4373063	40	40	0
hsa-miR-302d-4373063	40	40	0
hsa-miR-302d*-4395231	40	40	0
hsa-miR-302c-4378072	40	40	0
hsa-miR-302c*-4373277	40	40	0
hsa-miR-302b-4378071	40	40	0
hsa-miR-302b*-4395230	40	40	0
hsa-miR-302a-4378070	40	40	0
hsa-miR-302a*-4395492	40	40	0
hsa-miR-29b-4373288	40	40	0
hsa-miR-29b-2*-4395277	40	40	0
hsa-miR-29b-1*-4395276	40	40	0
hsa-miR-29a*-4395558	40	40	0
hsa-miR-299-5p-4373188	40	40	0
hsa-miR-299-3p-4373189	40	40	0
hsa-miR-298-4395301	40	40	0
hsa-miR-296-3p-4395212	40	40	0
hsa-miR-26a-2*-4395226	40	40	0
hsa-miR-25*-4395553	40	40	0
hsa-miR-24-1*-4395551	40	40	0
hsa-miR-23b-4373073	40	40	0
hsa-miR-23b*-4395237	40	40	0
hsa-miR-23a-4373074	40	40	0
hsa-miR-23a*-4395550	40	40	0
hsa-miR-22-4373079	40	40	0
hsa-miR-222*-4395208	40	40	0
hsa-miR-221*-4395207	40	40	0
hsa-miR-220c-4395322	40	40	0
hsa-miR-220b-4395317	40	40	0
hsa-miR-220-4373078	40	40	0
hsa-miR-219-5p-4373080	40	40	0
hsa-miR-219-2-3p-4395501	40	40	0
hsa-miR-218-2*-4395405	40	40	0
hsa-miR-217-4395448	40	40	0
hsa-miR-216b-4395437	40	40	0
hsa-miR-216a-4395331	40	40	0
hsa-miR-211-4373088	40	40	0
hsa-miR-21*-4395549	40	40	0
hsa-miR-20b*-4395422	40	40	0
hsa-miR-208b-4395401	40	40	0
hsa-miR-208-4373091	40	40	0
hsa-miR-205-4373093	40	40	0
hsa-miR-202*-4395473	40	40	0
hsa-miR-200c*-4395397	40	40	0
hsa-miR-200b-4395362	40	40	0
hsa-miR-200b*-4395385	40	40	0
hsa-miR-200a*-4373273	40	40	0
hsa-miR-19b-2*-4395537	40	40	0
hsa-miR-19a*-4395535	40	40	0
hsa-miR-199b-5p-4373100	40	40	0
hsa-miR-199a-5p-4373272	40	40	0
hsa-miR-198-4395384	40	40	0
hsa-miR-195*-4395218	40	40	0
hsa-miR-194*-4395490	40	40	0
hsa-miR-193b*-4395477	40	40	0
hsa-miR-192*-4395383	40	40	0
hsa-miR-18b-4395328	40	40	0
hsa-miR-18b*-4395421	40	40	0
hsa-miR-188-3p-4395217	40	40	0
hsa-miR-187-4373307	40	40	0
hsa-miR-186*-4395216	40	40	0
hsa-miR-185*-4395215	40	40	0
hsa-miR-183*-4395381	40	40	0
hsa-miR-182*-4378066	40	40	0
hsa-miR-181c*-4395444	40	40	0
hsa-miR-181a*-4373086	40	40	0
hsa-miR-17*-4395532	40	40	0
hsa-miR-16-2*-4395282	40	40	0
hsa-miR-15b*-4395284	40	40	0
hsa-miR-15a-4373123	40	40	0
hsa-miR-155*-4395398	40	40	0
hsa-miR-154-4373270	40	40	0
hsa-miR-154*-4378065	40	40	0
hsa-miR-153-4373305	40	40	0
hsa-miR-149-4395366	40	40	0
hsa-miR-149*-4395275	40	40	0
hsa-miR-148a*-4395245	40	40	0
hsa-miR-147b-4395373	40	40	0
hsa-miR-147-4373131	40	40	0
hsa-miR-146b-3p-4395472	40	40	0
hsa-miR-1-4395333	40	40	0
hsa-miR-143*-4395257	40	40	0
hsa-miR-141-4373137	40	40	0
hsa-miR-141*-4395256	40	40	0
hsa-miR-138-2*-4395255	40	40	0
hsa-miR-137-4373301	40	40	0
hsa-miR-136-4373173	40	40	0
hsa-miR-135b*-4395270	40	40	0
hsa-miR-135a-4373140	40	40	0
hsa-miR-132*-4395243	40	40	0
hsa-miR-130a*-4395242	40	40	0
hsa-miR-129-5p-4373171	40	40	0
hsa-miR-129-3p-4373297	40	40	0
hsa-miR-127-5p-4395340	40	40	0
hsa-miR-125b-2*-4395269	40	40	0
hsa-miR-125b-1*-4395489	40	40	0
hsa-miR-125a-3p-4395310	40	40	0
hsa-miR-124-4373295	40	40	0
hsa-miR-124*-4395308	40	40	0
hsa-miR-122*-4395241	40	40	0
hsa-miR-10b-4395329	40	40	0
hsa-miR-10a*-4395399	40	40	0
hsa-miR-107-4373154	40	40	0
hsa-miR-106b*-4395491	40	40	0
hsa-miR-106a*-4395281	40	40	0
hsa-miR-105-4395278	40	40	0
hsa-miR-105*-4395279	40	40	0
hsa-miR-101*-4395254	40	40	0
hsa-let-7i*-4395283	40	40	0
hsa-let-7g*-4395229	40	40	0
hsa-let-7f-4373164	40	40	0
hsa-let-7f-2*-4395529	40	40	0
hsa-let-7f-1*-4395528	40	40	0
hsa-let-7e*-4395518	40	40	0
hsa-let-7d*-4378108	40	40	0
hsa-let-7b*-4395515	40	40	0
hsa-let-7a-4373169	40	40	0
hsa-let-7a*-4395418	40	40	0
ath-miR159a-4373390	40	40	0
ath-miR159a-4373390	40	40	0
hsa-let-7g-4395393	28.4827	28.4057	-0.077025
hsa-miR-126-4395339	22.8121	22.7276	-0.08444
MammU6-4395470	25.802	25.6775	-0.124468
hsa-miR-331-3p-4373046	28.6445	28.486	-0.158498
hsa-miR-204-4373094	33.7884	33.5961	-0.192321
hsa-miR-374b-4381045	27.3942	27.1829	-0.211334
hsa-miR-191-4395410	23.5029	23.2882	-0.214737
hsa-miR-202-4395474	40	39.7523	-0.24771
has-miR-155-4395459	30.4206	30.1459	-0.274671
MammU6-4395470	26.0232	25.7449	-0.278253
hsa-miR-342-3p-4395371	25.0799	24.7859	-0.293982
hsa-miR-610-4380980	36.3845	36.0799	-0.304638
hsa-miR-584-4381026	34.0644	33.7375	-0.32696
hsa-miR-374a-4373028	28.4714	28.1347	-0.336707
hsa-miR-21-4373090	33.1701	32.7768	-0.393287
MammU6-4395470	26.8001	26.388	-0.412026
MammU6-4395470	26.763	26.3306	-0.432454
MammU6-4395470	26.8054	26.3259	-0.47953
hsa-miR-766-4395177	28.686	28.1966	-0.489391
hsa-miR-135b-4395372	40	39.4801	-0.519885
hsa-miR-222-4395387	24.3771	23.8418	-0.535281
hsa-miR-30a*-4373062	30.6144	30.0641	-0.55029
MammU6-4395470	26.1603	25.6042	-0.556173
hsa-miR-629*-4380969	33.1993	32.6234	-0.575865
hsa-miR-505*-4395198	33.8553	33.2758	-0.579439
MammU6-4395470	26.1281	25.5353	-0.592862
hsa-miR-22*-4395412	40	39.3999	-0.600111
hsa-miR-539-4378103	31.8269	31.1655	-0.661381
MammU6-4395470	26.9305	26.2301	-0.700346
hsa-miR-329-4373191	40	39.2559	-0.74411
hsa-miR-942-4395298	34.1626	33.417	-0.745595
hsa-miR-625*-4395543	27.8479	27.0804	-0.76751
hsa-let-7e-4395517	27.284	26.5133	-0.770649
hsa-miR-326-4373050	40	39.1291	-0.870937
hsa-miR-520b-4373252	40	39.1063	-0.893745
hsa-miR-181c-4373115	40	39.0852	-0.914828
hsa-miR-484-4381032	23.3271	22.3767	-0.950402
hsa-miR-100*-4395253	40	39.0199	-0.980083
hsa-miR-30e-4395334	28.5008	27.5177	-0.983172
hsa-miR-200a-4378069	40	38.9876	-1.01235
hsa-miR-500-4395539	40	38.9372	-1.06279
hsa-miR-146a*-4395274	40	38.8828	-1.11719
RNU6B-4373381	40	38.7681	-1.23186
hsa-miR-937-4395291	40	38.7625	-1.23753
hsa-miR-380*-4373021	40	38.5985	-1.40153
hsa-miR-452-4395440	37.1702	35.7088	-1.46139
hsa-miR-361-5p-4373035	40	38.4749	-1.52514
hsa-miR-219-1-3p-4395206	40	38.2781	-1.72194
hsa-miR-769-5p-4395186	40	38.2724	-1.72762
hsa-miR-183-4395380	40	38.2294	-1.77061
hsa-miR-889-4395313	40	38.2158	-1.78421
hsa-miR-133b-4395358	40	38.2119	-1.78812
hsa-miR-27b*-4395285	40	38.1195	-1.88054
hsa-miR-652-4395463	38.5919	36.5099	-2.08199
hsa-miR-193a-3p-4395361	40	37.8892	-2.11075
hsa-miR-513-3p-4395202	40	37.8426	-2.15738
hsa-miR-573-4381018	40	37.8103	-2.18975
hsa-miR-656-4380920	40	37.5706	-2.42938
hsa-miR-655-4381015	40	37.5198	-2.48016
hsa-miR-214*-4395404	40	37.5197	-2.48032
hsa-miR-497-4373222	40	37.4921	-2.50793
hsa-miR-502-3p-4395194	40	37.4801	-2.51988
hsa-miR-515-3p-4395480	40	37.4709	-2.52908
hsa-miR-486-3p-4395204	40	37.4652	-2.53482
hsa-miR-548c-5p-4395540	40	37.4452	-2.55481
hsa-miR-576-3p-4395462	40	37.3988	-2.60122
hsa-miR-548d-5p-4395348	40	37.3764	-2.6236
hsa-miR-301b-4395503	40	37.3457	-2.65426
hsa-miR-196b-4395326	40	37.3314	-2.66857
hsa-miR-769-5p-4395186	40	37.3089	-2.69114
hsa-miR-16-1*-4395531	40	37.2832	-2.71677
hsa-miR-643-4380997	40	37.2704	-2.72959
hsa-miR-645-4381000	40	37.2415	-2.75849
hsa-miR-941-4395294	40	37.2252	-2.77475
hsa-miR-874-4395379	40	37.209	-2.79103
hsa-miR-656-4380920	40	37.2082	-2.79178
hsa-miR-708-4395452	40	37.2069	-2.79314
hsa-miR-190-4373110	40	37.1994	-2.80058
hsa-miR-324-5p-4373052	40	37.1989	-2.80111
hsa-miR-379-4373349	40	37.1844	-2.81561
hsa-miR-579-4395509	40	37.1663	-2.83369
hsa-miR-518b-4373246	40	37.0932	-2.90678
hsa-miR-645-4381000	40	37.0897	-2.91026
hsa-miR-938-4395292	40	37.0869	-2.91313
hsa-miR-511-4373236	40	37.0142	-2.9858
hsa-miR-433-4373205	40	36.8922	-3.10778
hsa-miR-194-4373106	40	36.8708	-3.12916
hsa-miR-629-4395547	40	36.8656	-3.13439
hsa-miR-190b-4395374	40	36.8503	-3.14967
hsa-miR-99a*-4395252	40	36.8001	-3.19992
hsa-miR-99b*-4395307	40	36.7853	-3.21469
hsa-miR-148b*-4395271	40	36.695	-3.30496
hsa-miR-505-4395200	40	36.6819	-3.31812
hsa-miR-20a*-4395548	40	36.667	-3.33295
hsa-miR-99a-4373008	40	36.665	-3.33504
hsa-miR-337-5p-4395267	40	36.5791	-3.42086
hsa-miR-363-4378090	40	36.5362	-3.46378
hsa-miR-34a-4395168	40	36.5123	-3.4877
hsa-miR-493*-4373218	40	36.5111	-3.48888
hsa-miR-497-4373222	40	36.4641	-3.53594
hsa-miR-214-4395417	40	36.4435	-3.55654
hsa-miR-521-4373259	40	36.3488	-3.65121
hsa-miR-15a*-4395530	40	36.3173	-3.68268
hsa-miR-218-4373081	40	36.2689	-3.73109
hsa-miR-95-4373011	40	36.2648	-3.73521
hsa-miR-296-5p-4373066	40	36.2384	-3.76161
hsa-miR-26b*-4395555	40	36.2155	-3.78453
hsa-miR-10a-4373153	40	36.1904	-3.80958
hsa-miR-100-4373160	40	36.1795	-3.82046
hsa-miR-661-4381009	40	36.1384	-3.86163
hsa-miR-19b-1*-4395536	40	35.926	-4.07396
hsa-miR-101-4395364	40	35.9211	-4.07892
hsa-miR-340*-4395370	40	35.9096	-4.09041
hsa-miR-671-3p-4395433	40	35.9083	-4.09169
hsa-miR-215-4373084	40	35.8133	-4.18669
hsa-miR-145*-4395260	40	35.7812	-4.21879
hsa-miR-27b-4373068	40	35.7633	-4.23669
hsa-miR-99b-4373007	40	35.7364	-4.26356
hsa-miR-132-4373143	40	35.6733	-4.32674
hsa-let-7c-4373167	40	35.628	-4.372
hsa-miR-125b-4373148	40	35.6213	-4.3787
hsa-miR-130b-4373144	40	35.6043	-4.39566
hsa-miR-148b-4373129	40	35.5633	-4.43668
hsa-miR-224-4395210	40	35.328	-4.67203
hsa-miR-760-4395439	40	35.3065	-4.69347
hsa-miR-130a-4373145	40	35.1377	-4.86229
